# Supplementary material for: Quantifying the reliability gap in cross-domain plant disease classification: benchmarking the limited efficacy of standard mitigation techniques under controlled-to-field shift
Source: Front Plant Sci. 2026 May 22;17:1826962. doi: 10.3389/fpls.2026.1826962 (PMC13236948; doi:10.3389/fpls.2026.1826962)
Supplement: Supplementary Table 1 — Category alignment between PlantVillage and PlantDoc labels, indicating the shared known classes retained for cross-domain evaluation and the PlantDoc categories treated as unknown classes. [file DataSheet1.csv]

label_idx	standard_name	pv_class_name	pdoc_class_name
0	Apple|Healthy	Apple___healthy	Apple leaf
1	Grape|Healthy	Grape___healthy	grape leaf
2	Peach|Healthy	Peach___healthy	Peach leaf
3	Strawberry|Healthy	Strawberry___healthy	Strawberry leaf
4	Tomato|Septoria Leaf Spot	Tomato___Septoria_leaf_spot	Tomato Septoria leaf spot
5	Tomato|Healthy	Tomato___healthy	Tomato leaf
6	Apple|Apple Scab	Apple___Apple_scab	Apple Scab Leaf
7	Apple|Cedar Apple Rust	Apple___Cedar_apple_rust	Apple rust leaf
8	Corn|Cercospora Leaf Spot Gray Leaf Spot	Corn_(maize)___Cercospora_leaf_spot Gray_leaf_spot	Corn Gray leaf spot
9	Corn|Common Rust	Corn_(maize)___Common_rust_	Corn rust leaf
10	Corn|Northern Leaf Blight	Corn_(maize)___Northern_Leaf_Blight	Corn leaf blight
11	Grape|Black Rot	Grape___Black_rot	grape leaf black rot
12	Potato|Early Blight	Potato___Early_blight	Potato leaf early blight
13	Potato|Late Blight	Potato___Late_blight	Potato leaf late blight
14	Squash|Powdery Mildew	Squash___Powdery_mildew	Squash Powdery mildew leaf
15	Tomato|Bacterial Spot	Tomato___Bacterial_spot	Tomato leaf bacterial spot
16	Tomato|Early Blight	Tomato___Early_blight	Tomato Early blight leaf
17	Tomato|Late Blight	Tomato___Late_blight	Tomato leaf late blight
18	Tomato|Leaf Mold	Tomato___Leaf_Mold	Tomato mold leaf
19	Tomato|Tomato Yellow Leaf Curl Virus	Tomato___Tomato_Yellow_Leaf_Curl_Virus	Tomato leaf yellow virus
20	Tomato|Tomato Mosaic Virus	Tomato___Tomato_mosaic_virus	Tomato leaf mosaic virus
